# Supplementary material for: Bacteria evolve macroscopic multicellularity by the genetic assimilation of phenotypically plastic cell clustering
Source: Nat Commun. 2023 Jun 15;14:3555. doi: 10.1038/s41467-023-39320-9 (PMC10272148; doi:10.1038/s41467-023-39320-9)
Supplement: Supplementary file 19 — Source Data file [file 41467_2023_39320_MOESM19_ESM.xlsx]

## Sheet: Data Fig 3 Cell perimeter (µm)
S1 low salinity	S1 high salinity	S2 low salinity	S2 high salinity	S3 low salinity	S3 high salinity	S4 low salinity	S4 high salinity	S5 low salinity	S5 high salinity	Anc low salinity	Anc high salinity	R1 low salinity	R1 high salinity	R2 low salinity	R2 high salinity	R3 low salinity	R3 high salinity	R4 low salinity	R4 high salinity	R5 low salinity	R5 high salinity
4.804	5.562	22.802	6.127	5.269	4.711	2.521	11.275	5.016	2.978	6.51	4.415	8.191	5.068	3.286	6.687	4.95	26.49	4.352	2.481	9.426	5.231
5.395	8.037	4.531	5.731	5.028	4.028	5.256	7.114	6.462	11.775	4.202	4.314	7.533	7.735	4.17	3.499	4.615	5.022	3.904	3.415	3.5	7.92
5.051	7.63	5.101	9.424	5.663	3.843	5.179	17.318	2.474	7.941	7.724	4.42	7.135	15.002	4.984	3.348	7.164	5.459	5.28	3.892	4.775	5.646
4.289	5.984	5.879	9.443	5.525	5.037	15.179	23.945	4.531	6.303	7.943	4.107	5.611	6.313	4.357	11.834	5.823	4.11	3.754	4.952	4.659	5.537
5.114	4.831	4.493	4.554	2.362	6.509	4.915	11.052	16.135	50.633	6.297	3.183	6.222	14.346	4.975	12.482	5.327	4.308	3.262	4.839	4.698	5.962
4.437	7.221	4.544	10.059	5.871	4.493	4.796	10.94	5.103	5.933	6.724	3.904	4.178	8.244	2.787	2.885	5.987	3.817	5.648	6.314	3.792	5.378
5.122	3.08	3.582	6.5	5.901	3.982	4.89	16.282	5.71	7.831	5.83	2.875	6.975	7.819	2.149	4.297	9.451	6.958	3.434	3.358	3.363	5.59
6.756	7.136	5.086	6.086	9.337	4.76	3.893	9.994	5.643	6.598	3.901	3.594	6.308	7.574	4.538	3.694	4.962	5.584	5.014	5.403	6.44	5.556
5.838	7.383	4.42	2.568	5.136	5.28	3.977	14.396	7.798	6.232	5.823	4.725	5.008	7.091	5.196	6.046	2.468	26.532	3.221	5.803	4.244	6.398
5.026	7.168	4.805	7.192	5.589	4.758	5.712	11.508	7.119	5.696	5.899	3.904	6.68	4.314	4.116	9.623	1.963	6.075	4.112	5.953	5.58	6.637
4.895	7.737	6.378	6.351	5.016	8.025	4.495	8.511	7.476	5.442	5.883	4.415	5.713	5.849	6.296	7.006	4.002	28.971	4.953	4.671	2.464	4.099
4.145	13.957	5.722	9.514	6.702	4.239	5.081	9.18	8.716	8.593	6.499	3.799	5.885	5.355	3.988	10.469	4.652	5.651	2.728	4.327	4.411	4.774
4.821	6.614	6.546	9.097	4.518	2.107	9.2	140.404	7.828	7.647	6.318	4.415	5.521	5.659	4.434	8.742	7.791	67.471	5.547	6.168	5.141	4.41
5.767	7.706	3.748	8.477	4.842	5.663	5.051	7.063	7.059	15.029	5.868	16.137	4.156	6.977	5.029	4.282	4.032	7.399	3.95	4.482	5.406	3.921
6.005	5.262	4.818	4.765	4.814	4.813	3.841	4.852	5.597	7.786	5.856	3.494	5.708	8.82	8.657	3.796	5.539	6.872	5.202	3.313	4.902	2.773
4.72	5.54	5.89	4.441	5.013	4.261	3.787	12.499	8.179	5.777	2.259	4.107	4.822	5.887	5.607	4.497	11.221	31.927	4	4.762	6	10.229
4.101	5.632	4.922	8.006	5.026	5.459	4.093	8.116	3.712	12.903	4.984	3.08	5.18	5.774	4.553	4.565	5.758	5.367	3.382	5.599	5.37	8.678
4.858	7.523	9.118	5.57	4.893	5.311	5.266	7.8	4.003	5.018	6.936	3.904	4.933	5.256	4.535	8.63	6.156	23.648	6.366	6.055	4.124	9.753
3.539	5.934	4.24	6.658	2.621	4.306	7.202	14.414	4.444	11.832	4.403	4.107	5.298	3.542	4.653	8.188	4.685	13.436	5.678	3.442	5.517	9.505
4.641	3.744	6.812	27.066	4.209	6.57	5.093	10.916	4.878	20.282	6.092	3.494	6.172	2.481	4.038	6.555	4.341	4.542	2.773	3.921	2.259	7.574
3.416	3.183	6.597	2.362	6.75	2.574	3.841	19.914	3.115	7.679	3.78	3.904	6.442	7.748	6.041	5.721	3.927	17.836	3.859	6.332	5.075	7.782
5.335	8.433	4.729	6.345	5.712	3.821	4.807	8.886	6.651	7.561	4.328	3.08	5.596	11.991	4.224	6.26	3.057	6.002	4.614	5.917	4.895	5.01
4.919	5.557	5.277	30.228	2.259	5.3	5.997	10.309	6.597	24.634	2.705	3.696	5.43	5.85	2.795	6.589	4.662	7.703	4.915	4.354	7.171	5.54
5.077	8.61	5.298	11.094	6.336	6.739	3.836	8.075	5.602	4.805	5.014	3.494	6.246	8.162	5.647	8.609	5.086	5.536	3.905	3.066	5.19	6.366
6.289	8.718	4.75	9.494	6.773	3.154	3.084	12.015	4.327	6.143	4.302	4.42	5.982	5.423	5.293	9.359	5.822	36.351	3.939	6.474	5.376	5.327
4.824	3.766	3.642	5.479	5.159	7.188	5.515	20.743	4.95	7.852	4.791	3.696	4.869	3.125	5.139	7.351	4.781	7.402	4.277	3.88	4.383	8.479
5.141	4.034	6.984	7.663	5.196	4.909	4.023	6.817	4.864	9.592	6.053	3.285	5.524	4.704	4.448	6.245	5.439	30.055	3.854	3.387	4.458	4.92
5.167	6.56	6.038	5.569	3.984	4.673	4.594	9.121	7.376	9.509	6.725	4.725	5.532	6.923	4.594	4.96	4.8	7.543	5.204	3.939	4.391	3.285
4.598	3.389	5.25	33.793	6.573	4.649	6.642	8.958	5.095	6.917	6.132	3.707	6.81	5.514	4.91	5.953	5.428	4.772	5.108	3.173	4.845	5.272
5.922	13.409	2.878	4.215	6.775	4.797	3.74	7.876	6.642	14.812	6.471	3.6	4.731	4.487	4.415	10.784	5.358	27.494	4.085	5.155	5.193	4.793
4.922	38.424	7.051	8.083	5.056	4.527	6.298	8.201	6.644	7.719	6.528	3.183	4.814	5.101	4.573	11.416	7.313	5.83	3.274	4.897	7.732	5.892
2.362	8.614	5.621	10.961	7.182	5.307	6.17	17.946	4.746	9.789	6.107	3.08	5.11	6.228	4.407	5.755	3.847	7.778	4.346	3.45	6.331	6.685
4.427	5.447	6.234	7.192	6.162	6.105	5.57	14.714	5.778	7.169	5.563	3.901	2.841	4.621	3.164	4.677	4.024	31.048	4.889	4.776	5.146	6.284
5.545	4.552	5.14	34.359	4.888	6.974	5.454	15.533	5.36	8.268	5.84	3.183	5.299	10.186	4.667	6.844	4.474	21.308	3.6	2.892	7.192	6.508
7.942	11.925	4.786	10.336	3.798	8.004	3.165	3.344	7.552	4.458	5.916	3.799	6.015	5.128	5.147	5.012	5.007	47.539	2.362	6.797	4.741	7.175
5.678	9.396	7.777	11.299	6.425	9.413	6.407	7.655	5.199	7.815	7.051	3.799	6	10.317	4.726	5.472	5.007	2.474	2.765	4.239	5.117	5.767
4.98	5.748	8.359	14.693	4.05	6.159	3.393	18.777	3.206	11.487	6.831	5.236	8.618	12.096	4.848	4.665	4.581	19.175	3.617	4.005	4.736	3.094
5.027	5.511	6.006	13.721	5.973	4.749	6.14	13.134	6.286	16.989	7.995	18.457	5.336	10.962	8.372	5.6	3.787	5.492	4.34	3.745	5.862	7.606
7.316	6.449	4.682	9.308	5.23	9.842	4.96	9.091	8.476	13.462	6.856	4.621	5.409	5.143	2.263	9.286	5.077	5.587	4.369	3.936	5.976	7.931
7.083	4.922	4.963	10.755	7.795	5.877	5.303	9.746	5.567	18.132	6.246	3.901	6.051	5.128	2.685	16.873	4.582	16.547	5.538	3.322	5.475	4.484

## Sheet: Data Fig.S5 Habitual salinity
			Data for Fig. S5 (habitual salinity) in terms of viable colony counts
			Habitual salinity
			Set 1
				BEFORE VORTEXING					AFTER VORTEXING
				Dilution factor	Count	CFUs			Dilution factor	Count	Total CFUs			CFUs in the broth	CFUs in clusters
			Anc	100000000	48	480000000000		Anc	100000000	51	510000000000		Anc	480000000000	30000000000
			S1	1000000	5	500000000		S1	10000000	19	19000000000		S1	500000000	18500000000
			S2	1000000	29	2900000000		S2	10000000	18	18000000000		S2	2900000000	15100000000
			S3	1000000	101	10100000000		S3	10000000	18	18000000000		S3	10100000000	7900000000
			S4	1000000	66	6600000000		S4	10000000	22	22000000000		S4	6600000000	15400000000
			S5	1000000	17	1700000000		S5	10000000	41	41000000000		S5	1700000000	39300000000
			R1	1000000	222	22200000000		R1	100000000	9	90000000000		R1	22200000000	67800000000
			R2	1000000	13	1300000000		R2	100000000	8	80000000000		R2	1300000000	78700000000
			R3	1000000	154	15400000000		R3	100000000	51	510000000000		R3	15400000000	494600000000
			R4	1000000	108	10800000000		R4	100000000	8	80000000000		R4	10800000000	69200000000
			R5	1000000	28	2800000000		R5	100000000	3	30000000000		R5	2800000000	27200000000
			Set 2
				BEFORE VORTEXING					AFTER VORTEXING
				Dilution factor	Count	CFUs			Dilution factor	Count	Total CFUs			CFUs in the broth	CFUs in clusters
			Anc	1000000000	6	600000000000		Anc	1000000000	5	500000000000		Anc	600000000000	0
			S1	1000000	37	3700000000		S1	10000000	11	11000000000		S1	3700000000	7300000000
			S2	1000000	40	4000000000		S2	10000000	27	27000000000		S2	4000000000	23000000000
			S3	1000000	72	7200000000		S3	10000000	16	16000000000		S3	7200000000	8800000000
			S4	1000000	32	3200000000		S4	10000000	10	10000000000		S4	3200000000	6800000000
			S5	1000000	6	600000000		S5	10000000	14	14000000000		S5	600000000	13400000000
			R1	1000000	101	10100000000		R1	100000000	11	110000000000		R1	10100000000	99900000000
			R2	1000000	78	7800000000		R2	100000000	39	390000000000		R2	7800000000	382200000000
			R3	1000000	103	10300000000		R3	100000000	26	260000000000		R3	10300000000	249700000000
			R4	1000000	209	20900000000		R4	100000000	17	170000000000		R4	20900000000	149100000000
			R5	1000000	52	5200000000		R5	100000000	5	50000000000		R5	5200000000	44800000000

## Sheet: Data Fig. S5 High salinity
	Data for Fig. S5 (high salinity) in terms of viable colony counts
	High salinity
	Set 1
		BEFORE VORTEXING					AFTER VORTEXING
		Dilution factor	Count	CFUs			Dilution factor	Count	Total CFUs			CFUs in the broth	CFUs in clusters
	Anc	10000	41	41000000		Anc	10000	78	78000000		Anc	41000000	37000000
	S1	10000	2	2000000		S1	10000	74	74000000		S1	2000000	72000000
	S2	10000	12	12000000		S2	10000	119	119000000		S2	12000000	107000000
	S3	1000	14	1400000		S3	10000	88	88000000		S3	1400000	86600000
	S4	10000	6	6000000		S4	10000	52	52000000		S4	6000000	46000000
	S5	10000	24	24000000		S5	100000	67	670000000		S5	24000000	646000000
	R1	10000	3	3000000		R1	100000	42	420000000		R1	3000000	417000000
	R2	10000	39	39000000		R2	100000	48	480000000		R2	39000000	441000000
	R3	10000	31	31000000		R3	100000	16	160000000		R3	31000000	129000000
	R4	10000	31	31000000		R4	1000000	5	500000000		R4	31000000	469000000
	R5	10000	25	25000000		R5	1000000	9	900000000		R5	25000000	875000000
	Set 2
		BEFORE VORTEXING					AFTER VORTEXING
		Dilution factor	Count	CFUs			Dilution factor	Count	Total CFUs			CFUs in the broth	CFUs in clusters
	Anc	10000	46	46000000		Anc	10000	86	86000000		Anc	46000000	40000000
	S1	10000	3	3000000		S1	10000	61	61000000		S1	3000000	58000000
	S2	10000	74	74000000		S2	100000	59	590000000		S2	74000000	516000000
	S3	1000	9	900000		S3	10000	47	47000000		S3	900000	46100000
	S4	10000	3	3000000		S4	10000	57	57000000		S4	3000000	54000000
	S5	10000	10	10000000		S5	100000	33	330000000		S5	10000000	320000000
	R1	10000	5	5000000		R1	100000	29	290000000		R1	5000000	285000000
	R2	10000	3	3000000		R2	100000	51	510000000		R2	3000000	507000000
	R3	10000	54	54000000		R3	100000	19	190000000		R3	54000000	136000000
	R4	10000	27	27000000		R4	100000	55	550000000		R4	27000000	523000000
	R5	10000	38	38000000		R5	1000000	5	500000000		R5	38000000	462000000

## Sheet: Data Fig S6 Cell circularity
S1 low salinity	S1 high salinity	S2 low salinity	S2 high salinity	S3 low salinity	S3 high salinity	S4 low salinity	S4 high salinity	S5 low salinity	S5 high salinity	Anc low salinity	Anc high salinity	R1 low salinity	R1 high salinity	R2 low salinity	R2 high salinity	R3 low salinity	R3 high salinity	R4 low salinity	R4 high salinity	R5 low salinity	R5 high salinity
0.423	0.59	0.125	0.456	0.503	0.634	0.727	0.269	0.578	1	0.571	1	0.359	0.541	0.721	0.519	0.633	0.172	0.558	0.977	0.379	0.547
0.564	0.481	0.51	0.495	0.429	0.635	0.511	0.38	0.382	0.286	0.496	0.992	0.393	0.379	0.581	0.746	0.567	0.587	0.669	0.695	0.859	0.473
0.57	0.491	0.39	0.448	0.447	0.56	0.52	0.309	0.894	0.355	0.437	1	0.369	0.234	0.622	0.757	0.527	0.58	0.595	0.638	0.542	0.667
0.592	0.48	0.573	0.306	0.417	0.453	0.143	0.166	0.557	0.457	0.459	1	0.534	0.449	0.69	0.284	0.578	0.683	0.69	0.74	0.586	0.651
0.556	0.554	0.689	0.665	1	0.451	0.416	0.378	0.148	0.087	0.567	1	0.442	0.215	0.651	0.249	0.675	0.616	0.888	0.504	0.664	0.593
0.671	0.375	0.59	0.344	0.435	0.431	0.422	0.373	0.497	0.486	0.507	1	0.766	0.364	0.864	0.754	0.532	0.833	0.444	0.502	0.538	0.627
0.632	1	0.749	0.497	0.481	0.701	0.525	0.257	0.642	0.32	0.357	1	0.409	0.461	0.953	0.712	0.38	0.387	0.66	0.861	0.688	0.618
0.462	0.442	0.475	0.497	0.256	0.569	0.716	0.301	0.482	0.379	0.61	0.989	0.521	0.372	0.589	0.787	0.565	0.479	0.549	0.605	0.475	0.534
0.465	0.52	0.588	1	0.58	0.491	0.608	0.221	0.342	0.539	0.6	1	0.514	0.508	0.549	0.545	1	0.157	0.921	0.513	0.525	0.449
0.502	0.621	0.553	0.374	0.385	0.429	0.433	0.283	0.427	0.468	0.501	1	0.45	0.992	0.722	0.363	1	0.577	0.698	0.438	0.44	0.674
0.497	0.523	0.496	0.419	0.578	0.382	0.449	0.408	0.472	0.493	0.481	1	0.416	0.907	0.463	0.572	0.593	0.17	0.604	0.568	0.99	0.677
0.466	0.286	0.402	0.298	0.449	0.687	0.451	0.385	0.327	0.339	0.452	1	0.525	0.528	0.628	0.374	0.561	0.546	0.866	0.72	0.566	0.601
0.584	0.394	0.406	0.2	0.565	0.858	0.31	0.027	0.363	0.44	0.44	1	0.553	0.602	0.603	0.461	0.367	0.064	0.482	0.507	0.532	0.751
0.536	0.419	0.799	0.272	0.387	0.559	0.543	0.456	0.499	0.216	0.447	0.217	0.637	0.525	0.52	0.714	0.677	0.407	0.633	0.598	0.478	0.747
0.421	0.568	0.539	0.61	0.697	0.547	0.735	0.985	0.368	0.371	0.404	1	0.491	0.328	0.366	0.704	0.583	0.523	0.587	0.773	0.547	1
0.612	0.5	0.514	0.621	0.59	0.52	0.79	0.233	0.442	0.528	1	1	0.515	0.55	0.611	0.664	0.382	0.146	0.785	0.658	0.419	0.441
0.603	0.506	0.645	0.385	0.58	0.537	0.759	0.518	0.701	0.205	0.437	1	0.54	0.544	0.699	0.605	0.638	0.505	0.878	0.63	0.547	0.473
0.646	0.38	0.278	0.561	0.498	0.51	0.432	0.388	0.704	0.524	0.474	1	0.629	0.567	0.747	0.343	0.477	0.139	0.53	0.432	0.521	0.4
0.93	0.63	0.687	0.547	0.82	0.663	0.303	0.235	0.544	0.3	0.573	1	0.49	0.663	0.667	0.466	0.643	0.284	0.558	0.779	0.543	0.388
0.653	0.816	0.341	0.159	0.624	0.509	0.524	0.277	0.65	0.167	0.398	1	0.502	0.977	0.728	0.572	0.615	0.567	1	0.747	1	0.53
0.658	1	0.475	1	0.617	0.916	0.608	0.147	0.686	0.401	0.673	1	0.432	0.419	0.558	0.513	0.578	0.192	0.667	0.438	0.459	0.459
0.536	0.447	0.461	0.505	0.589	0.581	0.534	0.392	0.34	0.385	0.559	1	0.502	0.225	0.788	0.566	0.948	0.463	0.592	0.518	0.553	0.603
0.683	0.495	0.409	0.098	1	0.453	0.504	0.44	0.339	0.158	0.939	1	0.533	0.444	0.886	0.501	0.625	0.525	0.542	0.623	0.416	0.618
0.577	0.398	0.522	0.26	0.432	0.496	0.675	0.38	0.587	0.6	0.521	1	0.581	0.305	0.645	0.428	0.579	0.588	0.591	0.908	0.614	0.476
0.445	0.396	0.559	0.269	0.398	0.799	0.864	0.275	0.536	0.592	0.481	1	0.524	0.604	0.558	0.482	0.567	0.113	0.643	0.426	0.416	0.624
0.632	0.765	0.506	0.556	0.571	0.472	0.533	0.17	0.471	0.414	0.641	1	0.523	0.824	0.565	0.482	0.533	0.479	0.563	0.56	0.5	0.508
0.583	0.706	0.473	0.416	0.437	0.653	0.577	0.435	0.583	0.333	0.404	1	0.521	0.57	0.594	0.584	0.579	0.135	0.669	0.87	0.632	0.614
0.591	0.581	0.434	0.476	0.622	0.644	0.519	0.356	0.424	0.334	0.394	1	0.544	0.448	0.59	0.613	0.557	0.517	0.605	0.702	0.498	1
0.587	1	0.487	0.126	0.421	0.626	0.409	0.355	0.653	0.51	0.504	0.969	0.432	0.48	0.534	0.518	0.608	0.521	0.601	0.965	0.528	0.603
0.562	0.268	0.978	0.997	0.506	0.511	0.729	0.287	0.478	0.206	0.436	0.994	0.703	0.624	0.735	0.354	0.613	0.163	0.595	0.515	0.525	0.713
0.567	0.122	0.457	0.398	0.504	0.569	0.399	0.504	0.509	0.442	0.509	1	0.519	0.543	0.567	0.361	0.403	0.523	0.671	0.618	0.31	0.462
1	0.34	0.481	0.308	0.39	0.589	0.464	0.219	0.56	0.36	0.44	1	0.495	0.435	0.68	0.585	0.551	0.422	0.656	0.929	0.32	0.458
0.63	0.639	0.434	0.401	0.409	0.331	0.497	0.22	0.462	0.445	0.458	1	0.805	0.701	0.756	0.606	0.723	0.117	0.591	0.602	0.618	0.579
0.529	0.655	0.614	0.079	0.555	0.521	0.514	0.213	0.508	0.382	0.458	1	0.505	0.32	0.734	0.537	0.55	0.208	0.849	0.789	0.447	0.48
0.462	0.296	0.539	0.339	0.64	0.341	0.632	0.643	0.547	0.7	0.517	1	0.552	0.539	0.701	0.641	0.608	0.089	1	0.416	0.585	0.463
0.574	0.361	0.399	0.286	0.433	0.371	0.411	0.42	0.518	0.45	0.448	1	0.468	0.283	0.743	0.629	0.619	0.71	0.765	0.502	0.535	0.575
0.652	0.639	0.369	0.216	0.54	0.467	0.797	0.199	0.872	0.275	0.439	0.701	0.4	0.272	0.608	0.663	0.647	0.203	0.656	0.75	0.527	0.993
0.599	0.557	0.466	0.18	0.512	0.488	0.562	0.258	0.42	0.243	0.397	0.164	0.451	0.35	0.462	0.68	0.625	0.685	0.655	0.792	0.492	0.429
0.415	0.431	0.583	0.358	0.546	0.313	0.452	0.27	0.33	0.287	0.388	1	0.527	0.499	1	0.357	0.454	0.665	0.619	0.617	0.437	0.644
0.366	0.452	0.577	0.337	0.358	0.552	0.622	0.344	0.461	0.232	0.587	1	0.651	0.563	0.99	0.223	0.56	0.253	0.523	0.769	0.473	0.718

## Sheet: Data Fig. S7a
		Data for Fig. S7a (average cell circularity for the evolved clones)
		Clone	Environment	Circularity
		S1	Uninduced	0.575825
		S1	Induced	0.5281
		S2	Uninduced	0.5143
		S2	Induced	0.418975
		S3	Uninduced	0.530025
		S3	Induced	0.545475
		S4	Uninduced	0.540475
		S4	Induced	0.3344
		S5	Uninduced	0.507575
		S5	Induced	0.392725
		R1	Uninduced	0.518075
		R1	Induced	0.50385
		R2	Uninduced	0.6667
		R2	Induced	0.53785
		R3	Uninduced	0.598
		R3	Induced	0.399825
		R4	Uninduced	0.6662
		R4	Induced	0.65485
		R5	Uninduced	0.5431
		R5	Induced	0.5965
		Anc	Uninduced	0.5101
		Anc	Induced	0.95065

## Sheet: Data Fig. S7b
	Data for Fig. S7b (fraction of total viable cell counts found within clusters)
	Clone	Salinity	Fraction in clusters
	S1	habitual	0.81866
	S1	high	0.961896
	S2	habitual	0.84537
	S2	high	0.886868
	S3	habitual	0.494444
	S3	high	0.982471
	S4	habitual	0.69
	S4	high	0.915992
	S5	habitual	0.95784
	S5	high	0.966938
	R1	habitual	0.830758
	R1	high	0.987808
	R2	habitual	0.981875
	R2	high	0.956434
	R3	habitual	0.965094
	R3	high	0.76102
	R4	habitual	0.871029
	R4	high	0.944455
	R5	habitual	0.901333
	R5	high	0.948111
	Anc	habitual	0.0294118
	Anc	high	0.469738
